# Supplementary material for: The Sperm Olfactory Receptor OLFR601 is Dispensable for Mouse Fertilization
Source: Front Cell Dev Biol. 2022 Jun 3;10:854115. doi: 10.3389/fcell.2022.854115 (PMC9204177; doi:10.3389/fcell.2022.854115)
Supplement: Supplementary file 1 [file Table2.XLSX]

## Sheet: Table 1
Entry	Gene Name	Entry name	Status	Protein names	Gene names	Organism	Length	Membrane localization	KO	Gene ontology (cellular component)
Q3URK3	Tet1	TET1_MOUSE	reviewed	Methylcytosine dioxygenase TET1 (EC 1.14.11.n2) (CXXC-type zinc finger protein 6) (Ten-eleven translocation 1 gene protein homolog)	Tet1 Cxxc6 Kiaa1676	Mus musculus (Mouse)	2007	No	Available, male fertility not affected.	nucleoplasm [GO:0005654]; nucleus [GO:0005634]
Q8CJ53	Trip10	CIP4_MOUSE	reviewed	Cdc42-interacting protein 4 (Thyroid receptor-interacting protein 10) (TR-interacting protein 10) (TRIP-10)	Trip10 Cip4	Mus musculus (Mouse)	603	Yes	Available, male fertility not affected.	cell cortex [GO:0005938]; cell projection [GO:0042995]; Golgi apparatus [GO:0005794]; intracellular membrane-bounded organelle [GO:0043231]; lysosome [GO:0005764]; microtubule [GO:0005874]; nucleoplasm [GO:0005654]; phagocytic cup [GO:0001891]
Q8CG19	Ltbp1	LTBP1_MOUSE	reviewed	Latent-transforming growth factor beta-binding protein 1 (LTBP-1) (Transforming growth factor beta-1-binding protein 1) (TGF-beta1-BP-1)	Ltbp1	Mus musculus (Mouse)	1712	No	Available, male fertility not affected.	collagen-containing extracellular matrix [GO:0062023]; cytoplasm [GO:0005737]; dendrite [GO:0030425]; extracellular matrix [GO:0031012]; extracellular space [GO:0005615]; large latent transforming growth factor-beta complex [GO:0038045]; microfibril [GO:0001527]; mitochondrion [GO:0005739]; neuronal cell body [GO:0043025]; perinuclear region of cytoplasm [GO:0048471]; protein-containing complex […
P40142	Tkt	TKT_MOUSE	reviewed	Transketolase (TK) (EC 2.2.1.1) (P68)	Tkt	Mus musculus (Mouse)	623	No	Available, reduced testis weight on Hz, KO embryonic lethal.	endoplasmic reticulum membrane [GO:0005789]; intracellular membrane-bounded organelle [GO:0043231]; myelin sheath [GO:0043209]; nuclear body [GO:0016604]; nuclear speck [GO:0016607]; nucleoplasm [GO:0005654]; peroxisome [GO:0005777]
Q61205	Pafah1b3	PA1B3_MOUSE	reviewed	Platelet-activating factor acetylhydrolase IB subunit gamma (EC 3.1.1.47) (PAF acetylhydrolase 29 kDa subunit) (PAF-AH 29 kDa subunit) (PAF-AH subunit gamma) (PAFAH subunit gamma)	Pafah1b3 Pafahg	Mus musculus (Mouse)	232	No	Available, male fertility not affected.	cytoplasm [GO:0005737]; cytosol [GO:0005829]
P42703	Lifr	LIFR_MOUSE	reviewed	Leukemia inhibitory factor receptor (LIF receptor) (LIF-R) (D-factor/LIF receptor) (CD antigen CD118)	Lifr	Mus musculus (Mouse)	1092	Yes	Available, KO shows cryptorchism.	external side of plasma membrane [GO:0009897]; extracellular space [GO:0005615]; integral component of membrane [GO:0016021]; receptor complex [GO:0043235]
A0A0B4J1P4	Ighv5-16	A0A0B4J1P4_MOUSE	unreviewed	Immunoglobulin heavy variable 5-16 (Fragment)	Ighv5-16	Mus musculus (Mouse)	117	Yes	No KO reported.	external side of plasma membrane [GO:0009897]; immunoglobulin complex, circulating [GO:0042571]
P16858	Gapdh	G3P_MOUSE	reviewed	Glyceraldehyde-3-phosphate dehydrogenase (GAPDH) (EC 1.2.1.12) (Peptidyl-cysteine S-nitrosylase GAPDH) (EC 2.6.99.-)	Gapdh Gapd	Mus musculus (Mouse)	333	Yes	Available, male fertility not affected.	cytoplasm [GO:0005737]; cytosol [GO:0005829]; GAIT complex [GO:0097452]; glutamatergic synapse [GO:0098978]; intracellular membrane-bounded organelle [GO:0043231]; lipid droplet [GO:0005811]; microtubule cytoskeleton [GO:0015630]; mitochondrion [GO:0005739]; myelin sheath [GO:0043209]; nuclear membrane [GO:0031965]; nucleus [GO:0005634]; plasma membrane [GO:0005886]; postsynaptic density, intrace…
G5E924	Hnrnpl	G5E924_MOUSE	unreviewed	Heterogeneous nuclear ribonucleoprotein L (Fragment)	Hnrnpl	Mus musculus (Mouse)	615	No	Available, male fertility not affected.	nucleus [GO:0005634]
A2RS33	Olfr601	A2RS33_MOUSE	unreviewed	Olfactory receptor 601	Olfr601	Mus musculus (Mouse)	314	Yes	No KO reported.	integral component of membrane [GO:0016021]; plasma membrane [GO:0005886]
Q8VIJ6	Sfpq	SFPQ_MOUSE	reviewed	Splicing factor, proline- and glutamine-rich (DNA-binding p52/p100 complex, 100 kDa subunit) (Polypyrimidine tract-binding protein-associated-splicing factor) (PSF) (PTB-associated-splicing factor)	Sfpq Psf	Mus musculus (Mouse)	699	No	Available, male fertility not affected.	chromatin [GO:0000785]; dendrite cytoplasm [GO:0032839]; nuclear matrix [GO:0016363]; nuclear speck [GO:0016607]; nucleoplasm [GO:0005654]; nucleus [GO:0005634]; paraspeckles [GO:0042382]; RNA polymerase II transcription factor complex [GO:0090575]
Q3TA21	Cyp7b1	Q3TA21_MOUSE	unreviewed	Uncharacterized protein	Cyp7b1	Mus musculus (Mouse)	421	No	Available, male fertility not affected.	integral component of membrane [GO:0016021]
Q60755	Calcr	CALCR_MOUSE	reviewed	Calcitonin receptor (CT-R)	Calcr	Mus musculus (Mouse)	533	Yes, in acrosomal vesicle	Available, male fertility not affected.	acrosomal vesicle [GO:0001669]; amylin receptor complex 1 [GO:0150056]; amylin receptor complex 2 [GO:0150057]; amylin receptor complex 3 [GO:0150058]; axon [GO:0030424]; cilium [GO:0005929]; neuronal cell body [GO:0043025]; neuron projection [GO:0043005]
A0A1L1SST0	Ppia	PPIA_MOUSE	unreviewed	Peptidyl-prolyl cis-trans isomerase (PPIase) (EC 5.2.1.8)	Ppia	Mus musculus (Mouse)	156	No	Available, male fertility not affected.	cytosol [GO:0005829]; extracellular space [GO:0005615]; myelin sheath [GO:0043209]; nucleus [GO:0005634]; protein-containing complex [GO:0032991]
Q6A0A2	Larp4b	LAR4B_MOUSE	reviewed	La-related protein 4B (La ribonucleoprotein domain family member 4B) (La ribonucleoprotein domain family member 5) (La-related protein 5)	Larp4b D13Wsu64e Kiaa0217 Larp5	Mus musculus (Mouse)	741	No	Available, male fertility not affected.	cytoplasmic stress granule [GO:0010494]; cytosol [GO:0005829]; nucleolus [GO:0005730]; polysomal ribosome [GO:0042788]
P70372	Elavl1	ELAV1_MOUSE	reviewed	ELAV-like protein 1 (Elav-like generic protein) (Hu-antigen R) (HuR) (MelG)	Elavl1 Elra Hua	Mus musculus (Mouse)	326	No	Available, male fertility not affected.	cytoplasm [GO:0005737]; cytoplasmic stress granule [GO:0010494]; cytosol [GO:0005829]; glutamatergic synapse [GO:0098978]; nucleoplasm [GO:0005654]; nucleus [GO:0005634]; postsynapse [GO:0098794]; ribonucleoprotein complex [GO:1990904]
Q8BZN6	Dock10	DOC10_MOUSE	reviewed	Dedicator of cytokinesis protein 10 (Zizimin-3)	Dock10 Kiaa0694 Ziz3	Mus musculus (Mouse)	2150	No	Available, male fertility not affected.	cytoplasm [GO:0005737]; cytosol [GO:0005829]; dendritic spine [GO:0043197]; nucleoplasm [GO:0005654]; nucleus [GO:0005634]
Q8QZY9	Sf3b4	SF3B4_MOUSE	reviewed	Splicing factor 3B subunit 4	Sf3b4	Mus musculus (Mouse)	424	No	No KO reported.	nucleolus [GO:0005730]; nucleus [GO:0005634]; ribonucleoprotein complex [GO:1990904]; spliceosomal complex [GO:0005681]; U12-type spliceosomal complex [GO:0005689]; U2-type precatalytic spliceosome [GO:0071005]
P48678	Lmna	LMNA_MOUSE	reviewed	Prelamin-A/C [Cleaved into: Lamin-A/C]	Lmna Lmn1	Mus musculus (Mouse)	665	No	Available, infertile.	lamin filament [GO:0005638]; nuclear envelope [GO:0005635]; nuclear matrix [GO:0016363]; nuclear membrane [GO:0031965]; nucleoplasm [GO:0005654]; nucleus [GO:0005634]; perinuclear region of cytoplasm [GO:0048471]
P10493	Nid1	NID1_MOUSE	reviewed	Nidogen-1 (NID-1) (Entactin)	Nid1 Ent	Mus musculus (Mouse)	1245	Yes	Available, male fertility not affected.	basement membrane [GO:0005604]; cell periphery [GO:0071944]; collagen-containing extracellular matrix [GO:0062023]; extracellular matrix [GO:0031012]; extracellular region [GO:0005576]; extracellular space [GO:0005615]
Q3UHH8	Gxylt1	GXLT1_MOUSE	reviewed	Glucoside xylosyltransferase 1 (EC 2.4.2.42) (Glycosyltransferase 8 domain-containing protein 3)	Gxylt1 Glt8d3 Gm87	Mus musculus (Mouse)	404	No	Available, KO embryonic lethal.	integral component of membrane [GO:0016021]
A0JLV3	H2bc11	A0JLV3_MOUSE	unreviewed	Histone H2B (Fragment)	H2bc11 Hist1h2bj	Mus musculus (Mouse)	123	No	No KO reported.	nucleosome [GO:0000786]; nucleus [GO:0005634]
Q9CY58	Serbp1	PAIRB_MOUSE	reviewed	Plasminogen activator inhibitor 1 RNA-binding protein (PAI1 RNA-binding protein 1) (PAI-RBP1) (SERPINE1 mRNA-binding protein 1)	Serbp1 Pairbp1	Mus musculus (Mouse)	407	No	No KO reported.	cytoplasm [GO:0005737]; cytosol [GO:0005829]; nucleus [GO:0005634]; perinuclear region of cytoplasm [GO:0048471]; plasma membrane [GO:0005886]
P97953	Vegfc	VEGFC_MOUSE	reviewed	Vascular endothelial growth factor C (VEGF-C) (Flt4 ligand) (Flt4-L) (Vascular endothelial growth factor-related protein) (VRP)	Vegfc	Mus musculus (Mouse)	415	No	Available, male fertility not affected.	extracellular space [GO:0005615]; membrane [GO:0016020]
Q9D5S7	Lrguk	LRGUK_MOUSE	reviewed	Leucine-rich repeat and guanylate kinase domain-containing protein	Lrguk	Mus musculus (Mouse)	820	Yes, in acrosomal vesicle	Available, infertility due to abnormal microtubule formation.	acrosomal vesicle [GO:0001669]; cell projection [GO:0042995]; cytosol [GO:0005829]; manchette [GO:0002177]
Q8C1A5	Thop1	THOP1_MOUSE	reviewed	Thimet oligopeptidase (EC 3.4.24.15)	Thop1	Mus musculus (Mouse)	687	No	Available, abnormal spermatogenesis.	mitochondrial intermembrane space [GO:0005758]
O88569	Hnrnpa2b1	ROA2_MOUSE	reviewed	Heterogeneous nuclear ribonucleoproteins A2/B1 (hnRNP A2/B1)	Hnrnpa2b1 Hnrpa2b1	Mus musculus (Mouse)	353	No	No KO reported.	Cajal body [GO:0015030]; catalytic step 2 spliceosome [GO:0071013]; chromatin [GO:0000785]; chromosome, telomeric region [GO:0000781]; cytoplasm [GO:0005737]; extracellular exosome [GO:0070062]; glutamatergic synapse [GO:0098978]; neuronal cell body [GO:0043025]; neuronal ribonucleoprotein granule [GO:0071598]; neuron projection [GO:0043005]; nuclear matrix [GO:0016363]; nucleoplasm [GO:0005654];…
B2RTM0	H4c14, H4f16 & H4c2	B2RTM0_MOUSE	unreviewed	Histone H4	H4c14 H4f16 H4c2 Hist2h4 Hist1h4c Hist1h4m RP23-38E20.3 mCG_1027097 mCG_1044802 mCG_121063 mCG_142242 mCG_23033 mCG_23039 mCG_49272 mCG_49679 mCG_7726 mCG_7729 mCG_7731 RP23-283N14.21-001 RP23-38E20.3-001 RP23-38E20.4-001	Mus musculus (Mouse)	103	No	Some KO available, male fertility not affected.	nucleosome [GO:0000786]; nucleus [GO:0005634]
P16125	Ldhb	LDHB_MOUSE	reviewed	L-lactate dehydrogenase B chain (LDH-B) (EC 1.1.1.27) (LDH heart subunit) (LDH-H)	Ldhb Ldh-2 Ldh2	Mus musculus (Mouse)	334	No	No KO reported.	cytosol [GO:0005829]; membrane raft [GO:0045121]; mitochondrion [GO:0005739]; myelin sheath [GO:0043209]
Q3UQ28	Pxdn	PXDN_MOUSE	reviewed	Peroxidasin homolog (EC 1.11.1.7)	Pxdn Kiaa0230	Mus musculus (Mouse)	1475	No	No KO reported.	collagen-containing extracellular matrix [GO:0062023]; endoplasmic reticulum [GO:0005783]; extracellular space [GO:0005615]
P53996	Cnbp	CNBP_MOUSE	reviewed	Cellular nucleic acid-binding protein (CNBP) (Zinc finger protein 9)	Cnbp Cnbp1 Znf9	Mus musculus (Mouse)	178	No	No KO reported.	cytoplasm [GO:0005737]; cytosol [GO:0005829]; endoplasmic reticulum [GO:0005783]; nucleus [GO:0005634]
O88452	Stc2	STC2_MOUSE	reviewed	Stanniocalcin-2 (STC-2)	Stc2	Mus musculus (Mouse)	296	No	KO available, reduced testis weight but fertile.	endoplasmic reticulum [GO:0005783]; extracellular region [GO:0005576]; Golgi apparatus [GO:0005794]; perinuclear region of cytoplasm [GO:0048471]
P19324	Serpinh1	SERPH_MOUSE	reviewed	Serpin H1 (47 kDa heat shock protein) (Collagen-binding protein) (Colligin) (Serine protease inhibitor J6)	Serpinh1 Cbp1 Hsp47	Mus musculus (Mouse)	417	No	Available, male fertility not affected.	collagen-containing extracellular matrix [GO:0062023]; cytoplasm [GO:0005737]; endoplasmic reticulum [GO:0005783]; endoplasmic reticulum-Golgi intermediate compartment [GO:0005793]; endoplasmic reticulum lumen [GO:0005788]; extracellular space [GO:0005615]; membrane raft [GO:0045121]
B2RRX1	Actb	B2RRX1_MOUSE	unreviewed	Actin, beta (Actin, beta, cytoplasmic)	Actb mCG_23209	Mus musculus (Mouse)	375	No	KO available, enlarged seminal vesicle.	cytoplasmic ribonucleoprotein granule [GO:0036464]; dense body [GO:0097433]; focal adhesion [GO:0005925]; glutamatergic synapse [GO:0098978]; NuA4 histone acetyltransferase complex [GO:0035267]; plasma membrane [GO:0005886]; postsynaptic actin cytoskeleton [GO:0098871]
A0A0N4SV66	H2afj	A0A0N4SV66_MOUSE	unreviewed	Histone H2A	H2afj	Mus musculus (Mouse)	126	No	No KO reported.	nucleosome [GO:0000786]; nucleus [GO:0005634]
Q9CR57	Rpl14	RL14_MOUSE	reviewed	60S ribosomal protein L14	Rpl14	Mus musculus (Mouse)	217	No	No KO reported.	cytosolic large ribosomal subunit [GO:0022625]; postsynaptic density [GO:0014069]
P10126	Eef1a1	EF1A1_MOUSE	reviewed	Elongation factor 1-alpha 1 (EF-1-alpha-1) (Elongation factor Tu) (EF-Tu) (Eukaryotic elongation factor 1 A-1) (eEF1A-1)	Eef1a1 Eef1a	Mus musculus (Mouse)	462	Yes	Available, male fertility not affected.	cortical actin cytoskeleton [GO:0030864]; cytoplasm [GO:0005737]; cytosol [GO:0005829]; myelin sheath [GO:0043209]; nucleolus [GO:0005730]; nucleus [GO:0005634]; plasma membrane [GO:0005886]; ruffle membrane [GO:0032587]
F6WAU7	Zfp945	F6WAU7_MOUSE	unreviewed	Zinc finger protein 945	Zfp945	Mus musculus (Mouse)	794	No	No KO reported.	nucleus [GO:0005634]
A0A286YCH9	Zfp429	A0A286YCH9_MOUSE	unreviewed	Zinc finger protein 429	Zfp429	Mus musculus (Mouse)	140	Localization not available	No KO reported.	Unknown
A0A0A0MQA5	Tuba4a	A0A0A0MQA5_MOUSE	unreviewed	Tubulin alpha chain (Fragment)	Tuba4a	Mus musculus (Mouse)	477	No	Available, male fertility not affected.	microtubule [GO:0005874]
A0A1W2P768	H3c14	A0A1W2P768_MOUSE	unreviewed	Histone H3.2 (MCG140445)	H3c14 Hist2h3c1 mCG_140445	Mus musculus (Mouse)	181	No	Available, male fertility not affected.	nucleosome [GO:0000786]; nucleus [GO:0005634]
