# Supplementary material for: The Sperm Olfactory Receptor OLFR601 is Dispensable for Mouse Fertilization
Source: Front Cell Dev Biol. 2022 Jun 3;10:854115. doi: 10.3389/fcell.2022.854115 (PMC9204177; doi:10.3389/fcell.2022.854115)
Supplement: Supplementary file 6 [file Table1.XLSX]

## Sheet: Hoja1
Gene	Per. identity blastp with Olfr601	Accesion number	Primer	Sequence	Product length
Olfr605	92.36%	NM_001011854.2	moOlfr605 F	CGATGCATGCCTTGCTCAAA	341
			moOlfr605 R	AACCAATGACAGAGGCCACA
Olfr593	60.00%	NM_146380.1	moOlfr593 F	TCTAGCTGTTGTCATTCGGGG	195
			moOlfr593 R	TCTACTCCGCCTGTGAGGAA
Olfr591	61.06%	NM_001011847.1	moOlfr591 F	GGCCTGGCTATTGTACTTCGT	382
			moOlfr591 R	CATGTGGAGCCACTTTGTGC
Olfr554	57.48%	NM_146325.2	moOlfr554 F	TGGATGCCTGCTTATGCCAA	216
			moOlfr554 R	GCAGGCGGATCATAAGTGGT
Olfr658	53.70%	NM_147049.4	moOlfr658 F	GGGGGCTTTGACATCCTGTG	359
			moOlfr658 R	GCCCTGCCAAAGCTCATTTAT
Olfr691	51.32%	NM_147061.1	moOlfr691 F	ACAATGTTCGTGGGGGAGTC	213
			moOlf691 R	ATGGGGGACGATGTTGGTTC
Olfr690	52.77%	NM_020290.2	moOlfr690 F	GCAGGACCAATGTCATCCCA	214
			moOlfr690 R	GTATTGAGGGCCTTGTGCCT
Olfr654	49.51%	NM_146379.2	moOlfr654 F	GTCGCATTGGACTCATTGGC	202
			moOlfr 654 R	ACCAGCATAGCCACAACCAA
